# Supplementary material for: A hybrid RNA-based reporter assay for robust quantification of cytidine deaminase activity
Source: Nucleic Acids Res. 2026 Jun 11;54(11):gkag588. doi: 10.1093/nar/gkag588 (PMC13254536; doi:10.1093/nar/gkag588)
Supplement: gkag588_Supplemental_Files [file gkag588_supplemental_files.zip]

Archive with 2 entries (2 files):
- Supplementary Data.pdf
- Supplementary Data_Originals of Western blots.pdf
